# Supplementary material for: Development of Stable, Maleimide-Functionalized Peptidoliposomes Against SARS-CoV-2
Source: Int J Mol Sci. 2025 Feb 14;26(4):1629. doi: 10.3390/ijms26041629 (PMC11855074; doi:10.3390/ijms26041629)
Supplement: Supplementary file 1 [file ijms-26-01629-s001.zip]

Archive with 1 entries (1 files):
- ijms-3341432-supplementary.pdf
